# Supplementary material for: The Tumor Coagulome as a Transcriptional Target and a Potential Effector of Glucocorticoids in Human Cancers
Source: Cancers (Basel). 2023 Feb 28;15(5):1531. doi: 10.3390/cancers15051531 (PMC10001343; doi:10.3390/cancers15051531)
Supplement: Supplementary file 1 [file cancers-15-01531-s001.zip]

Archive with 1 entries (1 files):
- cancers-2213006-supplementary.pdf
